# Supplementary material for: Interaction Between Heparan Sulfate Oligosaccharide and the Receptor-Binding Domain of the Wild-Type and Omicron Variant of the SARS-CoV-2 Spike Protein
Source: Biomolecules. 2025 Sep 19;15(9):1343. doi: 10.3390/biom15091343 (PMC12467571; doi:10.3390/biom15091343)
Supplement: Supplementary file 1 [file biomolecules-15-01343-s001.zip]

Archive with 1 entries (1 files):
- biomolecules-3853263-supplementary.pdf
